# Supplementary material for: Multiple animal positioning system shows that socially-reared mice influence the social proximity of isolation-reared cagemates
Source: Commun Biol. 2018 Dec 11;1:225. doi: 10.1038/s42003-018-0213-5 (PMC6290015; doi:10.1038/s42003-018-0213-5)
Supplement: Supplementary file 2 — Supplementary Data 1 [file 42003_2018_213_MOESM2_ESM.xlsx]

## Sheet: Fig.2c
Fig.2c	Distance between mice (mm)
GH-GH
		Cage No.1						Cage No.2						Cage No.3
		GH01	GH01	GH01	GH02	GH02	GH03	GH05	GH05	GH05	GH06	GH06	GH07	GH09	GH09	GH09	GH10	GH10	GH11
DayX	LD	GH02	GH03	GH04	GH03	GH04	GH04	GH06	GH07	GH08	GH07	GH08	GH08	GH10	GH11	GH12	GH11	GH12	GH12	Mean
Day02	Light	63.5	68.9	67.6	57.8	52.4	66.8	59.3	63	59.6	59	67.7	65.1	53.1	59.4	61.5	59	63.4	71	62.1167
	Dark	127.9	127.7	133.8	113	125.9	125	99.7	105.7	103.5	105.7	104.8	107.7	110.4	98.1	100.3	112.4	100.5	102.2	111.35
Day03	Light	68.1	64.7	67.8	51.9	64.7	66.8	54.9	51.2	55.2	58.1	61.1	53.7	63.6	62.7	63.9	62.6	60.6	66.6	61.0111
	Dark	128.2	127.3	137.6	125.2	137.6	126.6	112.3	108.9	112.3	107.2	116.8	108.1	97.1	89	98.9	96.7	103.7	101.2	113.039
Day04	Light	64.9	77.7	68.1	68.7	50.7	67.6	48.6	54.3	52.5	52.3	54.2	54.2	68.7	78	74.2	81.4	79.4	78.7	65.2333
	Dark	144.2	147.7	137.8	136.1	143	128.5	105	109.8	105.4	104.2	111.1	106.6	116.1	121.3	123.6	116.9	129.1	132.2	123.256
SI-SI
		Cage No.1						Cage No.2						Cage No.3
		SI01	SI01	SI01	SI02	SI02	SI03	SI05	SI05	SI05	SI06	SI06	SI07	SI09	SI09	SI09	SI10	SI10	SI11
DayX	LD	SI02	SI03	SI04	SI03	SI04	SI04	SI06	SI07	SI08	SI07	SI08	SI08	SI10	SI11	SI12	SI11	SI12	SI12	Mean
Day02	Light	112.6	138.1	158.4	128.8	174.6	176.7	219.4	184.1	197.2	199.3	127.3	245.9	189.8	132.6	220	187	186.5	192	176.128
	Dark	179.9	168.4	176.9	161.4	171.1	170.6	183.7	192.4	194.6	178	175.4	171.1	173.8	171.3	177.5	166.7	175.2	169.8	175.433
Day03	Light	95.3	104	75	65.1	101.2	121.6	188.9	165.7	161	115.3	97	59.2	167.8	118	166	153.2	162.7	137.3	125.239
	Dark	167.5	162.2	164.2	170.9	148.9	157.7	160.1	136.7	152.7	156.8	130.5	146.5	189.8	154.6	168.2	177.7	185.9	167.3	161.011
Day04	Light	84.8	89.4	92.8	97.4	94.5	103	106.5	126.7	84.3	89.4	96.3	112.6	92.8	85.1	73.4	88.2	76.5	79	92.9278
	Dark	183.3	182.2	161.8	165.4	152.7	154.9	142.1	157.5	166	126.1	127.5	142.2	172.5	161.5	141.9	147.5	162	143.6	155.039

## Sheet: Fig.2e
Fig.2e	Latency to Huddling (hour)
GH-GH
Cage No.1						Cage No.2						Cage No.3
GH01	GH01	GH01	GH02	GH02	GH03	GH05	GH05	GH05	GH06	GH06	GH07	GH09	GH09	GH09	GH10	GH10	GH11
GH02	GH03	GH04	GH03	GH04	GH04	GH06	GH07	GH08	GH07	GH08	GH08	GH10	GH11	GH12	GH11	GH12	GH12	Mean
15	15.5	15.5	1.5	1.5	1	2	2.5	3	2	2.5	2	1.5	1.5	1.5	1.5	1.5	1.5	4.05556
SI-SI
Cage No.1						Cage No.2						Cage No.3
SI01	SI01	SI01	SI02	SI02	SI03	SI05	SI05	SI05	SI06	SI06	SI07	SI09	SI09	SI09	SI10	SI10	SI11
SI02	SI03	SI04	SI03	SI04	SI04	SI06	SI07	SI08	SI07	SI08	SI08	SI10	SI11	SI12	SI11	SI12	SI12	Mean
20.5	21.5	23.5	16	25	42	51.5	50	51	45	18.5	13.5	44.5	16.5	41.5	47.5	47.5	47.5	34.6111

## Sheet: Fig.2f
Fig.2f	Huddling (%)
		GH-GH
		Cage No.1						Cage No.2						Cage No.3
		GH01	GH01	GH01	GH02	GH02	GH03	GH05	GH05	GH05	GH06	GH06	GH07	GH09	GH09	GH09	GH10	GH10	GH11
DayX	LD	GH02	GH03	GH04	GH03	GH04	GH04	GH06	GH07	GH08	GH07	GH08	GH08	GH10	GH11	GH12	GH11	GH12	GH12	Mean
Day02	Light	62.5	54.2	58.3	62.5	87.5	50	62.5	54.2	66.7	54.2	41.7	41.7	66.7	58.3	62.5	62.5	58.3	54.2	58.8056
	Dark	8.3	8.3	8.3	20.8	12.5	16.7	20.8	16.7	20.8	12.5	8.3	4.2	12.5	29.2	20.8	8.3	25	25	15.5
Day03	Light	45.8	54.2	45.8	62.5	50	50	58.3	75	70.8	66.7	54.2	75	50	62.5	45.8	54.2	62.5	45.8	57.1722
	Dark	12.5	16.7	8.3	12.5	4.2	8.3	16.7	20.8	12.5	16.7	8.3	12.5	12.5	25	20.8	25	12.5	20.8	14.8111
Day04	Light	58.3	54.2	50	66.7	75	62.5	79.2	66.7	70.8	62.5	66.7	70.8	50	37.5	37.5	37.5	33.3	37.5	56.4833
	Dark	0	0	8.3	0	0	8.3	20.8	16.7	12.5	20.8	16.7	16.7	25	20.8	20.8	25	12.5	12.5	13.1889
		SI-SI
		Cage No.1						Cage No.2						Cage No.3
		SI01	SI01	SI01	SI02	SI02	SI03	SI05	SI05	SI05	SI06	SI06	SI07	SI09	SI09	SI09	SI10	SI10	SI11
DayX	LD	SI02	SI03	SI04	SI03	SI04	SI04	SI06	SI07	SI08	SI07	SI08	SI08	SI10	SI11	SI12	SI11	SI12	SI12	Mean
Day02	Light	29.2	4.2	20.8	41.7	8.3	0	0	0	0	0	8.3	0	0	4.2	0	0	0	0	6.48333
	Dark	0	0	0	4.2	0	0	0	0	0	0	0	0	0	0	0	0	0	0	0.233333
Day03	Light	62.5	45.8	62.5	54.2	50	16.7	8.3	8.3	4.2	25	33.3	75	0	8.3	12.5	8.3	16.7	16.7	28.2389
	Dark	0	0	4.2	0	12.5	4.2	4.2	12.5	12.5	12.5	12.5	12.5	0	0	0	0	0	0	4.86667
Day04	Light	62.5	62.5	50	37.5	33.3	25	41.7	29.2	54.2	37.5	54.2	45.8	50	50	37.5	54.2	58.3	45.8	46.0667
	Dark	0	0	8.3	4.2	4.2	4.2	12.5	8.3	12.5	20.8	25	20.8	4.2	0	8.3	8.3	4.2	12.5	8.79444

## Sheet: Fig.3a
Fig.3a	Number of Approach
	GHtoGH (Approach ID/Receive ID)
	Cage No.1												Cage No.2												Cage No.3
	GH01	GH02	GH01	GH03	GH01	GH04	GH02	GH03	GH02	GH04	GH03	GH04	GH05	GH06	GH05	GH07	GH05	GH08	GH06	GH07	GH06	GH08	GH07	GH08	GH09	GH10	GH09	GH11	GH09	GH12	GH10	GH11	GH10	GH12	GH11	GH12
Bin	GH02	GH01	GH03	GH01	GH04	GH01	GH03	GH02	GH04	GH02	GH04	GH03	GH06	GH05	GH07	GH05	GH08	GH05	GH07	GH06	GH08	GH06	GH08	GH07	GH10	GH09	GH11	GH09	GH12	GH09	GH11	GH10	GH12	GH10	GH12	GH11	Mean
0-30	26	50	21	29	30	36	34	32	61	52	30	37	47	47	47	32	45	37	55	23	37	35	32	49	32	43	45	43	43	42	35	49	27	42	32	34	38.6389
30-60	12	25	7	26	3	20	27	31	27	37	30	18	40	43	47	5	25	28	52	20	37	25	21	58	15	27	36	30	26	45	26	20	29	29	23	34	27.8889
60-90	1	3	1	7	3	0	20	22	17	4	11	8	20	23	35	4	47	15	55	6	53	34	15	59	23	34	21	7	30	50	23	14	26	34	11	42	21.6111
90-120	0	0	0	0	0	0	1	1	1	6	1	0	40	33	43	6	39	3	47	8	49	8	13	13	3	3	1	1	0	2	2	1	5	5	0	1	9.33333
120-150	3	0	1	4	1	8	6	9	7	13	10	7	7	0	27	0	0	0	0	0	0	1	0	0	0	1	0	0	3	11	1	0	1	4	0	10	3.75
150-180	0	0	4	3	1	2	7	3	2	6	5	3	1	6	7	1	1	0	7	6	12	9	0	0	21	8	15	6	16	30	0	9	4	18	9	21	6.75
	SItoSI (Approach ID/Receive ID)
	Cage No.1												Cage No.2												Cage No.3
	SI01	SI02	SI01	SI03	SI01	SI04	SI02	SI03	SI02	SI04	SI03	SI04	SI05	SI06	SI05	SI07	SI05	SI08	SI06	SI07	SI06	SI08	SI07	SI08	SI09	SI10	SI09	SI11	SI09	SI12	SI10	SI11	SI10	SI12	SI11	SI12
Bin	SI02	SI01	SI03	SI01	SI04	SI01	SI03	SI02	SI04	SI02	SI04	SI03	SI06	SI05	SI07	SI05	SI08	SI05	SI07	SI06	SI08	SI06	SI08	SI07	SI10	SI09	SI11	SI09	SI12	SI09	SI11	SI10	SI12	SI10	SI12	SI11	Mean
0-30	49	37	45	31	53	29	36	34	45	38	35	26	25	20	44	28	33	21	13	11	23	21	31	24	30	70	14	17	19	33	47	23	37	26	26	39	31.4722
30-60	15	16	16	11	17	32	17	32	39	38	11	17	17	13	24	15	22	10	8	1	28	8	31	23	42	55	20	22	13	23	49	25	15	25	19	28	22.1389
60-90	16	27	5	4	12	16	25	5	30	26	10	29	7	6	7	7	10	6	1	2	6	8	15	13	37	52	31	12	5	17	22	15	25	14	7	24	15.3889
90-120	8	19	11	15	16	15	20	13	30	23	15	21	1	2	11	6	3	9	9	5	16	7	25	19	37	23	26	7	14	7	20	9	6	2	5	7	13.3889
120-150	0	0	0	0	1	0	0	0	5	4	0	2	0	3	0	0	0	5	0	0	2	5	1	12	10	7	11	8	4	6	16	3	4	4	6	9	3.55556
150-180	1	1	2	1	3	0	2	2	5	2	1	3	7	12	10	2	20	12	12	1	15	14	0	4	0	0	6	2	2	6	0	3	0	1	1	5	4.38889

## Sheet: Fig.3b
Fig.3b	Number of Approach
		GHtoGH (Approach ID/Receive ID)
		Cage No.1												Cage No.2												Cage No.3
		GH01	GH02	GH01	GH03	GH01	GH04	GH02	GH03	GH02	GH04	GH03	GH04	GH05	GH06	GH05	GH07	GH05	GH08	GH06	GH07	GH06	GH08	GH07	GH08	GH09	GH10	GH09	GH11	GH09	GH12	GH10	GH11	GH10	GH12	GH11	GH12
DayX	LD	GH02	GH01	GH03	GH01	GH04	GH01	GH03	GH02	GH04	GH02	GH04	GH03	GH06	GH05	GH07	GH05	GH08	GH05	GH07	GH06	GH08	GH06	GH08	GH07	GH10	GH09	GH11	GH09	GH12	GH09	GH11	GH10	GH12	GH10	GH12	GH11	Mean
Day02	Light	56	136	49	97	58	83	98	94	93	79	125	101	190	127	189	102	180	133	164	134	120	144	140	155	140	109	127	116	161	163	93	136	111	159	114	179	123.75
	Dark	160	448	152	268	155	286	534	246	435	279	274	300	443	453	417	294	349	295	426	306	468	336	281	360	446	328	582	493	471	491	349	356	411	567	375	551	371.806
Day03	Light	61	245	83	165	64	145	202	103	172	169	119	185	208	202	230	78	196	167	200	96	130	216	128	189	192	156	193	150	170	254	109	131	158	261	114	205	162.389
	Dark	144	384	135	210	147	397	362	195	314	381	208	436	460	467	429	311	403	445	511	334	446	495	358	538	424	405	434	348	333	479	307	297	308	458	307	559	365.806
Day04	Light	37	70	28	22	50	87	91	27	77	103	38	113	162	183	171	127	197	94	194	122	224	116	109	82	243	214	259	219	267	209	160	210	158	208	212	242	142.361
	Dark	111	342	134	110	106	376	428	147	340	418	134	421	339	455	338	256	302	368	391	309	357	347	270	314	333	289	357	336	309	253	268	335	251	300	284	351	299.417
		SItoSI (Approach ID/Receive ID)
		Cage No.1												Cage No.2												Cage No.3
		SI01	SI02	SI01	SI03	SI01	SI04	SI02	SI03	SI02	SI04	SI03	SI04	SI05	SI06	SI05	SI07	SI05	SI08	SI06	SI07	SI06	SI08	SI07	SI08	SI09	SI10	SI09	SI11	SI09	SI12	SI10	SI11	SI10	SI12	SI11	SI12
DayX	LD	SI02	SI01	SI03	SI01	SI04	SI01	SI03	SI02	SI04	SI02	SI04	SI03	SI06	SI05	SI07	SI05	SI08	SI05	SI07	SI06	SI08	SI06	SI08	SI07	SI10	SI09	SI11	SI09	SI12	SI09	SI11	SI10	SI12	SI10	SI12	SI11	Mean
Day02	Light	29	46	46	30	24	65	55	58	69	66	29	40	13	14	23	19	15	25	14	19	68	70	15	30	18	32	59	22	16	120	69	16	25	31	17	35	37.2778
	Dark	411	354	512	290	387	161	442	310	493	223	278	283	149	73	159	214	232	142	114	249	156	209	315	214	239	396	250	105	195	435	523	109	322	335	89	428	272.111
Day03	Light	48	63	79	55	74	117	135	87	102	114	65	116	36	34	26	53	47	42	36	73	55	48	95	83	38	121	125	85	21	293	92	46	64	55	45	147	78.1944
	Dark	301	278	489	305	345	240	313	261	418	237	360	284	160	92	194	337	249	279	91	263	114	262	339	252	211	485	297	126	247	346	511	116	392	329	105	407	278.75
Day04	Light	74	131	62	133	93	196	98	120	105	206	123	174	70	97	108	116	69	83	153	167	155	111	173	161	139	141	115	70	110	167	107	59	137	155	51	149	121.611
	Dark	295	280	359	275	355	198	318	311	399	173	328	240	126	113	135	244	131	194	119	358	62	151	260	273	192	323	246	122	188	387	438	149	297	385	123	479	250.722

## Sheet: Fig.3c
Fig.3c	Duration of social interaction per approach (sec)
	GHtoGH (Approach ID/Receive ID)
	Cage No.1												Cage No.2												Cage No.3
	GH01	GH02	GH01	GH03	GH01	GH04	GH02	GH03	GH02	GH04	GH03	GH04	GH05	GH06	GH05	GH07	GH05	GH08	GH06	GH07	GH06	GH08	GH07	GH08	GH09	GH10	GH09	GH11	GH09	GH12	GH10	GH11	GH10	GH12	GH11	GH12
Bin	GH02	GH01	GH03	GH01	GH04	GH01	GH03	GH02	GH04	GH02	GH04	GH03	GH06	GH05	GH07	GH05	GH08	GH05	GH07	GH06	GH08	GH06	GH08	GH07	GH10	GH09	GH11	GH09	GH12	GH09	GH11	GH10	GH12	GH10	GH12	GH11	Mean
0-30	3.84615	4.28	4.28571	4.65517	4.2	4.44444	3.32353	3.53125	4.16393	3.98077	4.03333	3.2973	2.95745	2.31915	3.23404	3.375	3.62222	2.81081	3.23636	3.08696	3.05405	2.94286	4.21875	3.20408	2.5	2.76744	3	2.90698	2.46512	2.69048	2.4	2.77551	2.88889	1.95238	1.875	2.79412	3.25331
30-60	7.08333	15.96	2.71429	9.26923	2.33333	11.4	3.77778	5.06452	6.7037	5.32432	15.3333	5.66667	3.475	3.09302	4.3617	4.6	3.08	2.39286	5.73077	6.2	3.75676	4.4	5	4.55172	2.73333	6.07407	7.69444	8.5	9.69231	4.42222	4.92308	3.2	2.41379	3	9	3.17647	5.72506
60-90	5	25	3	12.4286	7.33333	0	33.15	23.3182	22.4706	59	222.727	39.125	3.7	2.47826	5.57143	3.25	3.87234	3	12.4909	4	4.18868	4.44118	11.7333	8.62712	25.6087	10.9412	38.2381	14.4286	67.3333	7.56	18	7.64286	9.26923	6.97059	6.36364	11.0476	20.6475
90-120	0	0	0	0	0	0	816	815	953	28.6667	480	0	12.5	4.69697	13.4186	4.16667	9.41026	1.66667	81.1702	17.125	8.28571	2.75	313.231	40.3846	2	483	5	4715	0	45	12.5	2172	170.4	115.6	0	2280	377.833
120-150	8.33333	0	29	3.25	25	6.5	63.8333	90.3333	42	24.9231	124.3	13.4286	300.857	0	18.3704	0	0	0	0	0	0	1	0	0	0	1192	0	0	27.6667	147.545	2273	0	14	26.75	0	155.1	127.422
150-180	0	0	2.75	4.66667	6	14	158.571	356.333	18.5	405.5	13	798.667	573	422.5	451.857	2	812	0	73.2857	16.1667	208.417	49.5556	0	0	15.0476	3.5	4.13333	2.33333	15.375	3.9	0	7.44444	3.75	9.94444	4.66667	6.80952	123.991
	SItoSI (Approach ID/Receive ID)
	Cage No.1												Cage No.2												Cage No.3
	SI01	SI02	SI01	SI03	SI01	SI04	SI02	SI03	SI02	SI04	SI03	SI04	SI05	SI06	SI05	SI07	SI05	SI08	SI06	SI07	SI06	SI08	SI07	SI08	SI09	SI10	SI09	SI11	SI09	SI12	SI10	SI11	SI10	SI12	SI11	SI12
Bin	SI02	SI01	SI03	SI01	SI04	SI01	SI03	SI02	SI04	SI02	SI04	SI03	SI06	SI05	SI07	SI05	SI08	SI05	SI07	SI06	SI08	SI06	SI08	SI07	SI10	SI09	SI11	SI09	SI12	SI09	SI11	SI10	SI12	SI10	SI12	SI11	Mean
0-30	2.65306	2.05405	2.68889	2.06452	2.83019	1.96552	2.44444	2.41176	2.62222	3.23684	2.74286	3.15385	1.6	2.2	3.40909	3.07143	2.12121	2.19048	2.46154	1.27273	1.47826	2.09524	2.09677	1.79167	3.03333	3.52857	5.5	4	3.05263	3.0303	2.89362	2.56522	2.24324	2.61538	2.73077	3.30769	2.64326
30-60	3.13333	2	1.75	3.36364	2.17647	2.71875	1.94118	2.4375	2.84615	2.23684	2.09091	2.05882	1.47059	1.92308	2.375	1.86667	2.18182	1.7	1.625	1	2.39286	2	1.90323	1.82609	2.47619	2.98182	4.5	4.31818	2.15385	3	3.06122	3	1.66667	2.16	2.26316	2.96429	2.37676
60-90	2.4375	2.48148	2	3	2.75	2.1875	4.04	2.4	2.76667	2.30769	1.4	1.93103	3.28571	2.16667	1.85714	2.28571	1.9	2.66667	2	2	1.5	2.125	2.26667	2.92308	2.51351	2.88462	4.70968	4.5	3.2	1.82353	3.04545	2.4	1.88	2	1.57143	2.58333	2.49417
90-120	2.375	2	1.72727	1.86667	2.1875	2.66667	1.85	2	6	2.08696	2.2	1.57143	1	1.5	2.63636	2.16667	3	2.44444	2.22222	2.4	2.1875	3	2.04	2.10526	2.43243	3.17391	3.26923	2	2.28571	2.42857	2.7	3.33333	1.33333	2.5	1.8	1.57143	2.33505
120-150	0	0	0	0	2	0	0	0	3.2	2	0	1	0	2	0	0	0	3	0	0	3	4	1	3.66667	2.9	3.14286	5.45455	2.5	8.25	1.33333	2.6875	1.33333	2.25	3	2.66667	3.22222	1.76686
150-180	4	11	3.5	2	2	0	1.5	3	2.6	1.5	1	1.33333	2.57143	2.08333	2.7	2.5	1.95	2	2.08333	2	1.93333	2.42857	0	1.5	0	0	6.66667	2.5	4.5	2.16667	0	18.6667	0	1	1	5.8	2.76343

## Sheet: Fig.3d
Fig.3d	Duration of social interaction per approach (sec)
		GHtoGH (Approach ID/Receive ID)
		Cage No.1												Cage No.2												Cage No.3
		GH01	GH02	GH01	GH03	GH01	GH04	GH02	GH03	GH02	GH04	GH03	GH04	GH05	GH06	GH05	GH07	GH05	GH08	GH06	GH07	GH06	GH08	GH07	GH08	GH09	GH10	GH09	GH11	GH09	GH12	GH10	GH11	GH10	GH12	GH11	GH12
DayX	LD	GH02	GH01	GH03	GH01	GH04	GH01	GH03	GH02	GH04	GH02	GH04	GH03	GH06	GH05	GH07	GH05	GH08	GH05	GH07	GH06	GH08	GH06	GH08	GH07	GH10	GH09	GH11	GH09	GH12	GH09	GH11	GH10	GH12	GH10	GH12	GH11	Mean
Day02	Light	102.161	170.61	102.265	227.608	126.207	202.325	148.429	199.989	264.892	138.747	83.448	152.97	82.1737	103.402	105.741	76.5294	85.0944	126.519	124.622	33.5597	75.8667	73.1667	81.8929	55.2129	83.95	189.569	102.787	145.284	92.5155	83.2025	113.989	144.735	124.072	92.5975	83.9737	97.5084	119.378
	Dark	20.6938	14.7277	24.1711	20.6903	21.4774	21.7413	14.2079	28.1667	18.8805	14.9068	27.062	20.47	17.1174	19.9404	17.2638	22.932	32.3152	16.0814	22.8028	14.7843	15.562	17.5774	20.7153	18.55	17.0987	16.0823	8.7921	22.4057	17.0042	14.1731	21.1175	12.8427	15.2287	14.866	18.9467	15.3412	18.7982
Day03	Light	105.262	76.2857	94.4699	125.085	183.203	82.5034	104.277	107.456	84.1047	80.2604	142.605	49.9351	72.625	70.5842	104.309	108.808	77.2959	91.6946	67.745	168.396	103.308	41.3194	87.5156	100.688	68.7552	87.9103	76.1295	100.013	57.6706	64.1575	129.009	103.214	88.9747	57.5441	60.5789	99.0098	92.2973
	Dark	34.4306	23.8984	16.437	50.9238	16.898	18.5642	40.1851	14.9231	15.9395	26.3701	25.1923	23.3945	16.4261	12.4904	21.4336	11.254	17.1216	8.6427	22.4481	10.7036	14.8184	9.14141	14.5196	13.7249	13.3042	20.1926	27.8594	24.8448	15.9459	23.0418	34.4691	18.1481	14.9481	18.6659	23.3909	13.4311	20.2256
Day04	Light	354.838	212.029	628.893	306.136	217.48	196.483	178.077	312.667	219.571	143.835	272.211	141.062	128.333	78.2951	83.6199	111.543	67.9188	193.383	113.68	62.1639	79.1518	79.3534	151.688	150.537	38.8189	68.9673	47.4981	46.3059	36.1835	61.3971	89.1937	33.3762	66.5506	44.2067	55.0519	35.5455	141.835
	Dark	17.5405	21.5175	45.5299	26.3091	37.5566	19.0691	12.2407	26.9592	10.4176	8.7488	28.7313	18.0736	17.4336	19.3604	30.1598	14.3008	27.5331	17.4837	23.8977	20.6764	20.1204	16.1988	31.6852	22.4459	27.6877	21.4221	20.7955	24.7411	29.2524	22.9486	35.7649	19.1045	32.9163	20.2567	23.9648	16.5499	23.0387
		SItoSI (Approach ID/Receive ID)
		Cage No.1												Cage No.2												Cage No.3
		SI01	SI02	SI01	SI03	SI01	SI04	SI02	SI03	SI02	SI04	SI03	SI04	SI05	SI06	SI05	SI07	SI05	SI08	SI06	SI07	SI06	SI08	SI07	SI08	SI09	SI10	SI09	SI11	SI09	SI12	SI10	SI11	SI10	SI12	SI11	SI12
DayX	LD	SI02	SI01	SI03	SI01	SI04	SI01	SI03	SI02	SI04	SI02	SI04	SI03	SI06	SI05	SI07	SI05	SI08	SI05	SI07	SI06	SI08	SI06	SI08	SI07	SI10	SI09	SI11	SI09	SI12	SI09	SI11	SI10	SI12	SI10	SI12	SI11	Mean
Day02	Light	50.5172	405.87	40.3696	113.9	31.5833	175.108	298.909	42.0345	56.5797	22.303	3.48276	6.5	3.23077	3.78571	5.26087	2.84211	5	4.92	12.2857	2.94737	82	9.25714	45.0667	6.5	7.72222	4.21875	37.4576	3.54545	8.125	51.3	12.9565	16.5625	4.08	5.45161	8.23529	7.65714	44.3768
	Dark	4.84672	5.36158	2.68555	3.44138	3.91731	4.97516	3.62896	17.029	6.25963	6.74888	4.46043	4.74558	3.81879	5.39726	4.45912	2.69159	3.85345	3.95775	6.90351	3.70281	5.63462	5.21053	4.37778	4.35981	4.51883	2.99495	7.924	26.1714	4.40513	6.30805	4.17017	5.01835	2.5528	3.04776	8.74157	5.54439	5.66291
Day03	Light	206.604	308	159.013	168.527	89.7973	206.034	147.267	99.8966	125.745	103.982	77.9231	47.0345	94	55.7647	16.8077	91.6415	130.787	15.0714	132.056	153.849	323.927	57.5625	155.368	223.952	2.92105	12.3802	18.496	24.2941	5.04762	28.4676	8.04348	136.413	7.51562	190.709	39.9111	64.3673	103.588
	Dark	16.1196	7.76259	5.6544	6.83934	10.4087	14.6292	4.46326	16.8506	13.0598	26.8692	11.1583	7.73239	27.4125	31.3587	38.7216	18.2433	17.5582	15.129	28.1868	25.4487	26.3684	31.4847	10.5398	20.5754	3.59716	3.28454	6.85185	5.51587	7.66802	7.14451	3.33659	5.39655	3.22704	3.27052	6.45714	5.73219	13.7238
Day04	Light	178.757	124.237	109.065	169.481	78.7204	96.6429	91.9388	93.6083	66.2	56.5097	60.6423	64.1437	42.4143	155.031	64.463	67.5	287.768	92.8434	54.183	90.0778	91.5355	87.5946	90.5665	32.7081	87.3381	65.2199	116.157	160.043	119.509	78.497	135.869	192.186	93.8686	104.148	150.549	116.946	104.638
	Dark	6.89153	12.2214	4.90529	9.25091	18.3859	9.18687	6.94025	16.7395	19.9223	18.3988	17.0793	9.24167	17.5556	70.7876	24.7259	11.1639	23.3588	19.6134	31.042	25.0726	122.516	28.7748	19.85	18.0696	12.9323	9.47368	18.3943	9.13934	24.6968	13.8165	18.0594	20.8993	13.1448	7.44675	5.39024	21.4322	20.4589

## Sheet: Fig.4a
Fig.4a	Activity (cm/mm)
	GH
	Cage No.1				Cage No.2				Cage No.3
Bin	GH01	GH02	GH03	GH04	GH05	GH06	GH07	GH08	GH09	GH10	GH11	GH12	Mean
0-30	82.6459	111.422	93.1918	105.409	140.375	147.942	96.7137	116.878	137.603	122.031	131.02	133.443	118.223
30-60	23.7	69.7567	76.4467	60.3433	108.61	113.72	48.8333	98.89	71.1867	92.0233	70.3233	110.4	78.6861
60-90	9.34	16.6467	21.16	8.66333	87.7933	88.9467	24.0267	60.77	29.2533	43.6567	28.4667	57.57	39.6911
90-120	0.626667	1.39333	1.36333	2.21333	73.7233	59.94	21.95	21.81	0.8	1.45667	0.64	1.51	15.6189
120-150	6.57	6.21333	12.77	15.66	12.0467	0.696667	0.326667	0.356667	2.92667	1.02333	0.39	2.74667	5.14389
150-180	4.72667	4.47	8.26333	7.96	3.02	4.8	2.3	1.18333	42.1133	9.44333	22.65	78.37	15.775
	SI
	Cage No.1				Cage No.2				Cage No.3
Bin	SI01	SI02	SI03	SI04	SI05	SI06	SI07	SI08	SI09	SI10	SI11	SI12	Mean
0-30	145.73	133.077	135.639	121.587	152.808	141.502	111.986	112.876	91.5208	163.187	96.3969	132.807	128.26
30-60	87.53	97.3567	86.02	109.253	109.877	109.537	63.6567	76.8733	91.44	134.563	83.8567	127.587	98.1292
60-90	61.5767	108.953	50.7267	100.297	62.46	46.5167	36.3067	63.3033	91.17	141.453	62.24	103.707	77.3925
90-120	61.98	85.98	63.1967	72.28	38.1867	67.2	54.2367	77.71	92.0767	87.7133	40.0433	55.84	66.3703
120-150	2.95	12.7933	13.3333	24.51	8.58	22.4633	11.97	49.68	51.4533	61.5233	36.0333	42.45	28.145
150-180	10.63	21.3267	12.73	15.0667	88.2367	92.2433	18.8633	75.2367	11.83	7.28	20.7867	34.7567	34.0822

## Sheet: Fig.4b
Fig.4b	Activity (cm/mm)
		GH
		Cage No.1				Cage No.2				Cage No.3
DayX	Hour	GH01	GH02	GH03	GH04	GH05	GH06	GH07	GH08	GH09	GH10	GH11	GH12	Mean
Day02	8	4.06833	2.97333	1.96333	3.60333	21.145	2.37167	4.63667	6.70167	4.03	12.6517	5.14167	6.08333	6.28083
	9	1.37667	6.98833	7.835	4.51333	3.66667	3.73667	7.63167	3.59667	16.08	2.54333	6.52167	3.51333	5.66694
	10	0.421667	4.99	1.81667	3.485	1.44667	0.61	0.616667	0.468333	0.866667	2.63833	2.065	37.0517	4.70639
	11	2.21333	1.6	1.16333	1.03667	4.02667	11.4983	3.03667	11.3433	2.33667	2.68667	2.335	2	3.77306
	12	13.4833	12.78	17.3	13.4883	10.635	7.54	8.50167	3.93333	3.16	8.43	10.49	3.42833	9.43083
	13	0.578333	0.923333	0.391667	1.20833	0.751667	1.43333	0.446667	2.50667	0.625	1.78833	2.555	4.305	1.45944
	14	0.29	9.42333	10.645	5.16	6.7	4.44167	7.71	7.85833	12.49	6.085	7.065	10.0783	7.32889
	15	1.21667	1.70333	3.34667	4.08	18.1	14.2383	13.3283	20.89	1.77	4.63833	1.115	4.90667	7.44444
	16	0.315	0.141667	1.35167	1.29	30.7083	4.9	2.645	4.26667	16.9233	10.5533	13.9133	20.6817	8.97417
	17	8.95167	5.875	6.10333	4.83833	0.688333	0.633333	1.03333	1.06	1.79833	2.03	14.0833	0.556667	3.97097
	18	0.511667	10.8367	7.73333	3.405	22.9033	28.0517	16.9633	20.2433	23.6567	19.2283	19.1383	26.7033	16.6146
	19	13.1217	25.36	23.59	17.5617	10	2.62833	2.33833	1.765	16.8683	14.5533	12.18	8.81333	12.3983
	20	35.1167	69.8017	54.82	32.14	52.485	64.9133	23.1233	57.065	76.5267	55.275	50.9217	65.4933	53.1401
	21	31.75	61.2183	48.9567	37.4433	15.175	18.7433	11.31	16.5383	75.0417	48.0117	51.4917	89.42	42.0917
	22	19.6583	47.1117	42.5867	46.5617	43.235	26.915	22.305	30.1183	122.19	29.81	118.727	54.235	50.2878
	23	24.5167	49.55	38.95	37.445	60.5283	60.02	36.7733	23.9017	50.3783	19.4283	30.1967	20.3267	37.6679
	0	18.19	51.3817	33.0983	48.19	63.6167	71.3933	52.85	40.7633	24.9533	30.0767	11.505	20.32	38.8615
	1	27.5533	58.1683	33.39	24.1917	36.22	45.9133	16.705	33.5517	47.0633	49.635	36.2417	80.9967	40.8025
	2	18.085	60.0183	35.5	18.365	13.2817	15.1683	3.77167	9.94667	85.285	23.3017	64.18	73.215	35.0099
	3	7.08833	24.3383	16.7533	6.32333	12.9317	11.8967	29.6683	5.32833	13.1467	3.955	18.6367	21.4467	14.2928
	4	3.21333	5.92333	7.91	9.94833	32.4133	36.2017	32.1433	44.57	2.46333	15.3783	7.20167	9.275	17.2201
	5	32.7517	80.2917	41.9067	39.24	26.0883	40.5483	20.58	43.225	6.095	24.2467	12.2333	7.72833	31.2446
	6	15.8783	22.595	18.1317	16.285	8.94167	8.63167	16.635	28.82	22.3667	16.6533	19.3783	17.05	17.6139
	7	16.3533	47.4017	31.445	53.33	45.7483	51.285	42.4983	34.7133	80.88	41.495	64.955	77.14	48.9371
Day03	8	7.45167	27.9917	11.81	22.015	21.39	8.76333	1.92333	4.39667	24.965	8.17833	11.1083	32.2483	15.1868
	9	2.965	2.845	2.23	1.98	4.31833	0.616667	2.32333	2.80833	4.24667	3.93667	3.065	4.565	2.99167
	10	3.93667	2.18833	2.54333	12.105	1.63833	4.725	3.57667	2.37667	1.29833	1.89667	0.133333	3.195	3.30111
	11	4.56167	20.5683	9.91667	4.86667	9.49	3.67667	6.05	4.495	8.005	7.73167	3.93	20.7267	8.66819
	12	1.16	2.72	1.17333	6.97	5.27333	2.425	0.495	14.7883	8.78833	7.08667	0.901667	10.7317	5.20944
	13	0.548333	3.30167	4.815	3.52167	4.00667	0.636667	1.12667	1.32333	6.005	7.03333	13.8433	3.54333	4.14208
	14	4.675	12.5983	19.6083	2.8	3.60167	14.685	3.74333	3.14167	2.09833	1.105	1.385	2.815	6.02139
	15	2.94	9.06833	1.99667	5.035	5.22	5.045	1.12333	3.23833	12.39	7.75833	8.62667	24.545	7.24889
	16	1.83333	3.43167	1.50833	1.935	24.9617	17.6217	12.7383	12.4383	18.1083	3.95	15.8583	17.0033	10.949
	17	6.84167	12.93	21.2883	15.29	12.285	10.7633	13.56	8.33833	3.44833	6.29167	1.41	1.62167	9.50569
	18	2.04167	13.5	10.78	15.87	13.5683	9.26167	3.605	13.6817	5.44667	5.61333	23.3317	10.7717	10.6226
	19	3.79167	3.23333	4.61167	9.00667	10.4517	6.74167	6.59667	7.63833	55.7067	35.055	35.0883	16.6883	16.2175
	20	35.8483	54.3833	45.5433	45.6967	72.4633	61.8333	41.27	60.005	51.0817	49.1567	33.0133	70.2683	51.7136
	21	36.97	41.2283	44.14	46.435	49.4267	39.7333	23.3517	44.38	58.7667	26.2367	26.4967	62.5683	41.6444
	22	16.1183	44.39	39.7333	44.2517	64.1567	58.035	54.5267	41.97	19.8917	42.0633	29.545	56.74	42.6185
	23	27.255	19.6083	35.7367	55.9117	69.4817	65.5083	53.4283	65.0333	59.0583	21.0767	30.2717	25.1433	43.9594
	0	13.735	46.1667	41.4483	59.885	69.6517	82.98	60.6183	89.5083	22.185	26.7733	19.0983	34.2683	47.1932
	1	20.8867	45.6817	28.8683	40.7933	50.5517	46.995	42.335	61.925	67.8283	51.1133	46.0667	63.3967	47.2035
	2	21.44	39.6783	18.55	33.7133	33.81	52.4267	32.47	49.8233	17.3583	14.1217	22.2317	25.09	30.0594
	3	4.74	31.1483	6.24833	8.51833	21.15	33.4833	11.8067	16.465	0.676667	0	1.85167	3.02	11.5924
	4	1.57	3.40833	0.898333	13.665	1.09667	2.55333	2.52	1.51333	1.48333	11.5967	3.91	5.60333	4.15153
	5	23.2333	38.645	20.7067	49.3067	32.0967	19.5533	24.7367	45.1217	8.79667	4.13667	9.745	31.7867	25.6554
	6	18.7733	49.725	9.33833	55.55	53.7767	46.99	43.0633	47.5917	37.8417	36.8267	28.1783	31.0783	38.2278
	7	5.915	19.8217	15.5317	32.5767	17.9817	20.9033	12.2117	26.1483	67.2333	52.51	51.0767	57.7283	31.6365
Day04	8	0.81	0.108333	0.176667	0.575	12.3583	4.02167	3.175	0.885	32.365	4.825	34.7383	39.1017	11.095
	9	1.20833	2.81333	0.151667	2.16833	2.84667	6.76333	3.40333	2.785	31.995	23.415	25.7183	27.1983	10.8722
	10	5.215	1.37333	0.391667	2.22	9.13167	3.39667	12.1533	0.973333	23.5633	14.2633	12.1283	8.09	7.74167
	11	0.213333	1.12167	2.345	4.02667	5.345	11.6167	3.17333	1.73	9.295	10.675	11.6983	5.25833	5.54153
	12	6.85833	28.265	23.895	37.4583	2.88	0.703333	0.925	1.43333	13.6383	17.1633	18.6133	22.7567	14.5492
	13	2.05333	2.18333	4.005	3.66	7.29833	15.8717	1.00333	1.74333	4.00333	1.09333	3.51167	5.13667	4.29694
	14	0.153333	0.461667	0.223333	2.26667	3.69333	6.69667	7.73	4.07	6.92167	1.48167	9.67833	0.833333	3.68417
	15	1.755	11.6667	1.85	3.82333	0.946667	2.62833	1.16667	1.475	2.38167	2.92667	1.175	2.545	2.86167
	16	3.96167	2.45167	3.97333	13.9317	3.18167	5.1	5.11	1.75333	23.5617	14.8133	20.0017	15.07	9.40917
	17	0.24	0.605	0.128333	1.85333	26.0617	25.805	18.455	20.58	6.20167	5.38	3.78167	5.68667	9.56486
	18	2.06833	9.04	0	3.98667	26.175	16.1067	7.46167	10.335	4.73667	4.23833	3.22167	5.97833	7.77903
	19	2.555	6.70667	7.35667	11.47	7.45667	10.3783	4.21	3.28	19.26	11.4983	13.3333	20.6917	9.84972
	20	21.6367	52.6733	29.99	63.4833	51.4733	47.8717	37.8167	52.2783	63.4733	48.6233	38.0333	56.8217	47.0146
	21	16.5183	44.5267	21.7583	70.4333	43.4233	48.0033	25.9867	41.2133	97.89	43.47	82.5583	83.2717	51.5878
	22	23.2933	50.4633	24.6433	57.4383	12.6317	10.5217	6.48667	1.925	82.625	42.0083	74.3567	50.765	36.4299
	23	15.4267	62.7	27.0933	45.2733	41.8783	41.94	38.21	38.0233	22.4067	15.335	25.3317	15.7417	32.4467
	0	18.8283	53.8817	15.8333	67.82	11.6467	19.135	16.3217	38.3783	4.06667	9.87333	14.745	30.3017	25.0693
	1	13.1633	44.6017	17.0517	43.2783	25.7083	19.05	16.2717	12.6083	15.3917	19.6383	6.29	8.55333	20.1339
	2	18.17	26.2867	5.895	22.16	54.825	51.7267	40.5417	42.225	32.8383	17.9217	10.7833	24.2967	28.9725
	3	5.795	9.41167	0.223333	1.605	41.7817	56.865	43.7067	47.14	22.3483	25.005	26.65	6.295	23.9022
	4	9.775	35.05	11.5017	16.5033	14.0033	26.315	19.35	3.86167	6.45333	1.92667	2.18833	12.485	13.2844
	5	3.96833	11.1567	3.89167	12.2983	9.26	7.81667	4.57333	16.0133	1.94833	1.02833	6.99	1.66833	6.71778
	6	15.4667	16.3883	5.66	36.4433	40.7517	40.76	34.4983	38.185	9.16167	9.54333	2.945	9.12333	21.5772
	7	6.42833	23.1467	6.045	55.0617	35.6067	29.68	24.5017	50.6117	62.945	50.41	61.9733	57.2183	38.6357
		SI
		Cage No.1				Cage No.2				Cage No.3
DayX	Hour	SI01	SI02	SI03	SI04	SI05	SI06	SI07	SI08	SI09	SI10	SI11	SI12	Mean
Day02	8	1.81333	14.3283	14.88	15.885	2.18667	22.255	14.2033	24.1017	23.2517	31.3367	15.0417	20.3417	16.6354
	9	9.72667	8.79167	11.0333	4.03167	2.79167	3.84	1.865	2.035	1.955	0.643333	0	6.05667	4.3975
	10	0.675	1.59167	1.425	4.935	13.1733	3.78333	1.57667	3.525	21.46	23.1617	18.3133	16.13	9.14583
	11	9.365	18.855	7.08667	15.305	0.438333	2.50667	2.03667	2.20833	1.23167	4.70833	2.27333	3.765	5.815
	12	0.91	3.06333	3.38667	13.5033	2.79333	2.12667	18.7933	0.67	1.14167	3.60833	0.715	11.4933	5.18375
	13	0.513333	9.07333	2.53833	2.86333	19.6267	8.21167	2.63833	16.7033	8.70167	4.76833	5.90167	26.9467	9.04056
	14	0.841667	3.595	0.391667	4.12167	0.418333	2.065	0.915	0.343333	2.27667	5.15	0.893333	2.99167	2.00028
	15	14.6117	11.16	15.6267	14.945	9.74667	9.48333	8.12667	0.708333	1.675	9.91	0	3.91167	8.32542
	16	1.53833	1.68333	0.696667	1.60833	0.948333	8.09833	1.77833	0.261667	20.05	7.20667	0.22	34.4767	6.54722
	17	7.64833	7.225	5.54167	12.02	2.315	7.17167	9.65167	14.3467	5.875	0.881667	0.983333	3.16333	6.40194
	18	1.68833	1.48	2.815	5.51333	23.955	20.5183	7.95167	8.67833	8.12333	15.3333	13.205	34.3033	11.9637
	19	5.72	15.5567	16.9217	14.965	5.90833	6.62333	9.055	8.48667	10.98	10.35	6.695	24.9083	11.3475
	20	109.517	108.673	109.037	90.6383	70.3033	57.1817	95.3733	88.1633	60.6683	93.2767	47.4717	75.0317	83.7779
	21	139.055	102.682	108.972	76.285	85.0733	64.835	79.1567	71.8917	60.9383	105.222	45.7	101.952	86.8135
	22	132.538	132.785	82.895	56.5283	78.6667	42.52	78.3317	75.405	67.2383	92.7767	41.9617	84.31	80.4964
	23	48.6033	79.0133	66.5467	33.0183	38.5983	32.3433	69.6117	58.3317	52.3267	91.0933	48.1767	83.8567	58.46
	0	77.27	43.1217	54.6833	14.3483	10.725	23.5533	31.6617	21.83	47.2	86.61	36.1917	89.2567	44.7043
	1	91.73	84.81	69.0283	22.4033	14.67	15.1717	27.7183	32.53	57.8533	95.055	30.7	84.345	52.1679
	2	44.635	65.5717	27.7917	32.0617	63.16	12.1633	79.5683	49.8183	47.0867	89.01	30.8467	31.2717	47.7487
	3	58.25	7.28	22.2183	7.31667	35.8833	18.5967	40.3433	19.5167	39.43	88.8233	41.35	67.5617	37.2142
	4	11.4167	11.8317	15.0417	5.85833	42.3333	23.935	38.9783	45.9633	35.2583	47.0033	15.6467	93.42	32.2239
	5	98.6283	81.8417	66.3117	41.3117	34.2917	9.60333	7.185	1.375	32.2383	16.1983	23.4167	37.17	37.4643
	6	46.7133	45.5883	64.1733	54.5817	44.475	14.9433	27.5867	4.44333	60.5767	93.2733	5.38833	9.61667	39.28
	7	85.6117	89.7233	79.8017	66.5517	16.17	23.085	43.6517	55.7167	21.5183	20.6867	11.6983	78.13	49.3621
Day03	8	14.1017	17.46	20.2867	23.04	0.391667	10.2933	1.525	2.105	11.255	16.1367	5.69333	73.2367	16.2937
	9	0.808333	2.76333	4.965	1.72	32.2283	11.9267	2.20167	1.59833	11.5583	4.26833	13.7533	13.8367	8.46903
	10	11.8567	16.1433	13.05	25.055	9.015	7.505	12.8983	7.64	11.38	15.4317	12.2233	35.7183	14.8264
	11	1.39333	2.29833	2.215	4.82333	2.13333	8.17667	0.488333	0.746667	0.995	0.603333	5.99	6.32667	3.01583
	12	3.88667	6.02833	3.56167	7.45667	12.36	1.80167	1.05333	0.628333	1.90833	9.66167	1.53833	17.225	5.5925
	13	1.78667	1.73833	1.57167	3.62	5.87	1.5	3.155	1.20667	36.0367	17.64	18.015	19.2383	9.28153
	14	3.83167	5.82167	3.53667	4.91833	1.175	9.72333	21.2283	16.8133	2.315	3.18667	5.62333	18.9017	8.08958
	15	2.40167	1.92667	2.35333	1.55	0.481667	0.723333	0.446667	0.456667	11.1417	0.8	3.74833	16.63	3.555
	16	24.1217	2.405	7.56	14.9883	6.79167	6.42167	1.95833	3.44333	1.17667	7.315	3.375	11.5367	7.59111
	17	1.94667	7.05833	0.506667	8.15667	15.7583	2.03333	2.885	1.48	4.995	13.5233	3.26333	19.3333	6.745
	18	1.08667	0.638333	1.65167	3.96167	1.85833	17.555	15.1367	17.5767	10.85	31.5683	18.72	17.24	11.4869
	19	8.8	19.525	11.2667	19.1717	10.0417	10.6183	8.74833	4.72833	15.085	25.535	23.8033	15.6317	14.4129
	20	126.42	93.0017	97.4117	73.6383	83.8633	46.645	83.355	82.125	73.6267	116.973	46.4133	69.2683	82.7285
	21	113.782	112.443	93.6033	83.275	70.055	50.0917	110.538	74.3733	57.4383	125.678	46.43	68.3317	83.8367
	22	90.0767	74.4217	96.3117	61.6617	59.9283	33.1467	66.05	60.0133	51.96	144.527	58.62	72.4183	72.4279
	23	42.015	62.445	57.2983	42.825	58.8167	26.1767	50.57	52.1733	20.4367	48.9517	12.4083	39.6017	42.8099
	0	82.455	25.535	70.6833	26.6717	34.3683	10.6817	58.8267	43.865	82.9067	141.893	48.705	88.9083	59.625
	1	71.575	82.1967	52.67	56.4617	42.1367	3.92667	52.4917	46.0467	67.3133	146.532	34.9217	78.6283	61.2417
	2	42.1233	46.29	31.9067	25.2933	11.63	5.14833	18.64	45.6133	27.6283	73.93	30.2	67.545	35.4957
	3	56.465	7.85167	51.115	10.98	7.52167	6.29833	8.4	37.0333	24.295	59.6417	7.305	11.1367	24.0036
	4	24.595	10.9817	8.68667	7.195	42.7883	18.4917	45.1217	11.0133	23.85	14.275	11.9617	25.1783	20.3449
	5	33.4733	35.5933	36.1267	24.3883	20.4267	12.4317	39.5917	18.6167	15.9183	17.5317	14.1167	73.0983	28.4428
	6	84.99	73.2217	97.2083	76.4783	4.37	1.01833	3.705	4.27667	45.7217	61.13	7	42.05	41.7642
	7	64.6217	84.3833	81.17	56.8867	1.16167	2.585	8.86833	3.89167	27.165	29.22	25.9	43.525	35.7815
Day04	8	12.4133	20.245	16.9483	22.1917	35.94	24.29	28.465	30.545	2.655	10.085	8.535	7.02667	18.2783
	9	18.3267	14.035	16.49	23.365	25.0883	24.8267	33.4133	38.7467	29.96	58.2433	23.5983	45.3033	29.2831
	10	3.71833	0.723333	1.785	1.39333	4.5	1.35333	0.925	3.76	1.10833	4.78333	4.3	3.475	2.65208
	11	6.57833	9.83667	15.655	12.315	15.06	12.3217	18.715	21.7067	2.25667	1.775	0.63	2.15	9.91667
	12	1.195	2.84	4.795	1.58667	0.331667	1.81667	0.258333	0.273333	19.7667	17.0283	5.485	20.9733	6.3625
	13	3.50333	4.61667	4.415	9.08167	4.505	3.725	0.803333	5.855	2.82	1.24667	0.953333	1.04333	3.54736
	14	3.52167	6.825	6.36833	13.1883	4.11833	2.135	4.22	1.56167	3.77	2.37	1.18667	6.49167	4.64639
	15	1.89333	10.0283	3.06667	11.745	1.45	3.03833	1.08167	1.45333	7.77833	7.955	0.93	4.07	4.54083
	16	2.17	1.745	1.575	1.81333	0.785	12.9917	15.3417	4.59167	1.19333	5.10167	1.515	1.72333	4.21222
	17	3.36333	1.98667	3.59833	4.67333	2.56333	2.95167	12.005	1.97667	11.9	11.4767	10.87	17.7367	7.09181
	18	10.7917	9.05833	8.19	13.4083	2.275	9.29	2.17667	2.92167	17.4983	24.6867	9.06	15.8183	10.4312
	19	3.71167	5.82167	7.33667	7.58	25.2917	20.7267	19.5933	30.4867	8.76667	17.85	8.075	11.36	13.8833
	20	108.158	93.4283	84.3567	80.3467	28.295	16.9	46.725	50.5833	51.7783	83.7033	37.745	68.8433	62.5719
	21	119.915	76.3717	94.215	66.72	38.15	6.7	67.87	46.6467	60.7067	108.125	41.6367	107.7	69.5631
	22	60.7383	71.66	89.215	52.7133	30.3417	3.76333	57.62	51.695	50.38	59.1083	37.6583	79.3983	53.691
	23	49.71	26.365	29.8833	26.6583	22.61	3.83333	48.51	40.655	55.7233	88.1	33.5717	86.45	42.6725
	0	73.3333	69.2267	80.0517	48.825	49.595	14.9483	63.4017	67.0817	36.8367	73.9517	18.9917	64.785	55.0857
	1	74.1217	78.3583	82.7	55.0983	14.7783	41.3867	60.94	51.1133	46.0517	90.9817	35.4217	59.9883	57.5783
	2	51.1917	57.345	20.445	24.6167	11.4	16.7667	34.2933	22.765	18	65.2083	34.3617	41.65	33.1703
	3	41.155	7.13167	38.165	7.25	13.4783	4.10167	7.38667	0.73	30.2817	43.3883	8.45167	49.6567	20.9314
	4	58.0983	8.46333	19.2233	4.86167	36.7983	11.8067	25.6067	47.3133	18.6783	24.2717	5.31833	33.05	24.4575
	5	20.2667	43.5317	23.8467	3.46833	2.98333	3.50333	9.12667	16.8033	3.995	18.0183	0.308333	1.00167	12.2378
	6	75.8267	62.2933	80.1433	46.6133	1.71	6.88	4.78167	9.18333	22.96	8.03167	3.31667	39.9583	30.1415
	7	51.735	69.2833	94.7383	62.84	5.32833	7.19833	9.91	9.485	51.49	42.8533	29.1633	81.8617	42.9906

## Sheet: Fig.4c
Fig.4c	Total distance travelled (meters)
		GH
		Cage No.1				Cage No.2				Cage No.3
DayX	LD	GH01	GH02	GH03	GH04	GH05	GH06	GH07	GH08	GH09	GH10	GH11	GH12	Mean
Day02	Light	27.929	50.157	49.944	38.202	78.463	49.25	41.333	50.78	60.363	52.696	57.962	76.873	52.8293
	Dark	150.093	346.68	242.069	221.678	246.399	270.978	185.018	221.125	363.834	214.36	291.401	321.988	256.302
Day03	Light	25.648	68.626	55.369	60.837	69.723	50.977	34.117	47.199	90.304	57.382	71.209	89.073	60.0387
	Dark	135.891	260.331	184.046	291.782	321.386	318.597	241.403	329.691	247.321	201.367	180.891	280.015	249.393
Day04	Light	16.255	40.078	26.698	52.464	64.425	65.453	40.78	30.626	106.754	67.064	94.56	95.008	58.3471
	Dark	101.082	258.172	101.752	295.079	229.794	239.811	184.959	229.478	252.929	170.87	211.707	213.925	207.463
		SI
		Cage No.1				Cage No.2				Cage No.3
DayX	LD	SI01	SI02	SI03	SI04	SI05	SI06	SI07	SI08	SI09	SI10	SI11	SI12	Mean
Day02	Light	33.031	57.842	49.406	65.818	50.581	58.01	47.155	49.241	64.033	70.235	38.545	113.093	58.0825
	Dark	566.381	511.753	459.9	300.542	320.61	202.759	371.5	314.991	349.4	551.417	227.129	501.553	389.828
Day03	Light	45.613	50.284	43.515	71.077	58.863	52.967	43.035	35.054	71.218	87.402	69.448	158.913	65.6157
	Dark	499.555	425.019	464.515	327.453	262.24	129.985	327.695	287.425	310.956	588.17	206.389	407.814	353.101
Day04	Light	42.712	52.657	54.134	73.405	73.145	71.68	82.199	86.327	65.684	97.561	45.083	82.303	68.9075
	Dark	470.55	398.075	442.19	288.007	153.281	82.673	261.703	248.433	268.129	423.445	171.567	428.606	303.055
