# Supplementary material for: Multiple animal positioning system shows that socially-reared mice influence the social proximity of isolation-reared cagemates
Source: Commun Biol. 2018 Dec 11;1:225. doi: 10.1038/s42003-018-0213-5 (PMC6290015; doi:10.1038/s42003-018-0213-5)
Supplement: Supplementary file 3 — Supplementary Data 2 [file 42003_2018_213_MOESM3_ESM.xlsx]

## Sheet: Fig.5c
Fig.5c	Latency to Huddling (hour)
GH-GH
Cage No.1	Cage No.2	Cage No.3	Cage No.4	Cage No.5	Cage No.6	Cage No.7
GH13	GH15	GH17	GH19	GH21	GH23	GH25
GH14	GH16	GH18	GH20	GH22	GH24	GH26
2	1.5	2	3	2	1.5	3
GH-SI
Cage No.1				Cage No.2				Cage No.3				Cage No.4				Cage No.5				Cage No.6				Cage No.7
GH13	GH13	SI13	GH14	GH15	GH15	GH16	GH16	GH17	GH17	GH18	GH18	GH19	GH19	GH20	GH20	GH21	GH21	GH22	GH22	GH23	GH23	GH24	GH24	GH25	GH25	SI25	GH26
SI13	SI14	GH14	SI14	SI15	SI16	SI15	SI16	SI17	SI18	SI17	SI18	SI19	SI20	SI19	SI20	SI21	SI22	SI21	SI22	SI23	SI24	SI23	SI24	SI25	SI26	GH26	SI26
3	11	3	3.5	21.5	2	32.5	2	3.5	12	2.5	12	12	3	13	17	12	3.5	17.5	3.5	3	17	17	17	14.5	19	3	17
SI-SI
Cage No.1	Cage No.2	Cage No.3	Cage No.4	Cage No.5	Cage No.6	Cage No.7
SI13	SI15	SI17	SI19	SI21	SI23	SI25
SI14	SI16	SI18	SI20	SI22	SI24	SI26
11	24	17.5	12.5	22.5	17	17

## Sheet: Fig.5d
Fig.5d	Order(%)			order category to huddling
				GH-GH
				Cage No.1	Cage No.2	Cage No.3	Cage No.4	Cage No.5	Cage No.6	Cage No.7
GH-GH				GH13	GH15	GH17	GH19	GH21	GH23	GH25
First	Meduim	Last		GH14	GH16	GH18	GH20	GH22	GH24	GH26
100	0	0		1	1	1	1	1	1	1
				GH-SI
				Cage No.1				Cage No.2				Cage No.3				Cage No.4				Cage No.5				Cage No.6				Cage No.7
GH-SI				GH13	GH13	SI13	GH14	GH15	GH15	GH16	GH16	GH17	GH17	GH18	GH18	GH19	GH19	GH20	GH20	GH21	GH21	GH22	GH22	GH23	GH23	GH24	GH24	GH25	GH25	SI25	GH26
First	Meduim	Last		SI13	SI14	GH14	SI14	SI15	SI16	SI15	SI16	SI17	SI18	SI17	SI18	SI19	SI20	SI19	SI20	SI21	SI22	SI21	SI22	SI23	SI24	SI23	SI24	SI25	SI26	GH26	SI26
7.14286	67.8571	25		2	5	2	4	4	2	6	2	3	4	2	4	3	1	5	6	4	2	5	2	2	3	3	3	3	6	1	4
				SI-SI
				Cage No.1	Cage No.2	Cage No.3	Cage No.4	Cage No.5	Cage No.6	Cage No.7
SI-SI				SI13	SI15	SI17	SI19	SI21	SI23	SI25
First	Meduim	Last		SI14	SI16	SI18	SI20	SI22	SI24	SI26
0	42.8571	57.1429		5	5	6	4	6	3	4

## Sheet: Fig.5e
Fig.5e	Huddling (%)
		GH-GH
		Cage No.1	Cage No.2	Cage No.3	Cage No.4	Cage No.5	Cage No.6	Cage No.7
		GH13	GH15	GH17	GH19	GH21	GH23	GH25
DayX	LD	GH14	GH16	GH18	GH20	GH22	GH24	GH26	Mean
Day02	Light	62.5	33.3	66.7	66.7	75	70.8	50	60.7143
	Dark	20.8	20.8	16.7	0	29.2	4.2	8.3	14.2857
Day03	Light	70.8	62.5	66.7	37.5	75	62.5	62.5	62.5
	Dark	37.5	20.8	16.7	4.2	8.3	20.8	12.5	17.2571
		GH-SI
		Cage No.1				Cage No.2				Cage No.3				Cage No.4				Cage No.5				Cage No.6				Cage No.7
		GH13	GH13	SI13	GH14	GH15	GH15	GH16	GH16	GH17	GH17	GH18	GH18	GH19	GH19	GH20	GH20	GH21	GH21	GH22	GH22	GH23	GH23	GH24	GH24	GH25	GH25	SI25	GH26
DayX	LD	SI13	SI14	GH14	SI14	SI15	SI16	SI15	SI16	SI17	SI18	SI17	SI18	SI19	SI20	SI19	SI20	SI21	SI22	SI21	SI22	SI23	SI24	SI23	SI24	SI25	SI26	GH26	SI26	Mean
Day02	Light	66.7	70.8	58.3	66.7	29.2	45.8	0	66.7	54.2	75	54.2	62.5	79.2	62.5	41.7	29.2	50	37.5	41.7	50	75	70.8	66.7	45.8	62.5	37.5	45.8	25	52.5357
	Dark	12.5	20.8	12.5	25	4.2	12.5	4.2	8.3	16.7	12.5	20.8	4.2	4.2	0	4.2	0	20.8	25	25	20.8	20.8	20.8	8.3	20.8	16.7	12.5	12.5	8.3	13.3893
Day03	Light	66.7	70.8	70.8	62.5	33.3	83.3	50	75	50	66.7	50	62.5	79.2	70.8	58.3	25	58.3	62.5	54.2	70.8	66.7	62.5	75	50	79.2	75	66.7	58.3	62.6464
	Dark	29.2	25	25	25	12.5	12.5	12.5	20.8	12.5	20.8	12.5	20.8	0	0	4.2	8.3	16.7	16.7	12.5	20.8	20.8	20.8	4.2	12.5	25	16.7	16.7	12.5	15.625
		SI-SI
		Cage No.1	Cage No.2	Cage No.3	Cage No.4	Cage No.5	Cage No.6	Cage No.7
		SI13	SI15	SI17	SI19	SI21	SI23	SI25
DayX	LD	SI14	SI16	SI18	SI20	SI22	SI24	SI26	Mean
Day02	Light	50	4.2	54.2	75	20.8	79.2	54.2	48.2286
	Dark	16.7	0	4.2	4.2	8.3	12.5	8.3	7.74286
Day03	Light	37.5	66.7	50	62.5	41.7	58.3	83.3	57.1429
	Dark	20.8	8.3	12.5	4.2	20.8	16.7	20.8	14.8714

## Sheet: Fig.6a
Fig.6a	Number of Approach
	GHtoSI (Approach ID/Receive ID)
	Cage No.1				Cage No.2				Cage No.3				Cage No.4				Cage No.5				Cage No.6				Cage No.7
	GH13	GH13	GH14	GH14	GH15	GH15	GH16	GH16	GH17	GH17	GH18	GH18	GH19	GH19	GH20	GH20	GH21	GH21	GH22	GH22	GH23	GH23	GH24	GH24	GH25	GH25	GH26	GH26
Bin	SI13	SI14	SI13	SI14	SI15	SI16	SI15	SI16	SI17	SI18	SI17	SI18	SI19	SI20	SI19	SI20	SI21	SI22	SI21	SI22	SI23	SI24	SI23	SI24	SI25	SI26	SI25	SI26	Mean
0-30	29	19	23	20	11	25	5	9	48	46	45	50	26	28	36	51	37	29	13	23	19	21	34	44	49	35	77	64	32.7143
30-60	15	20	7	8	0	7	1	7	29	34	49	34	9	4	25	29	21	43	12	15	2	1	28	39	36	32	82	62	23.25
60-90	29	16	5	4	6	21	4	12	24	14	40	33	3	7	1	4	11	29	18	11	4	5	2	8	19	11	48	22	14.6786
90-120	19	17	10	9	0	7	0	1	5	2	17	21	6	5	9	11	9	14	3	9	0	0	4	2	11	1	60	31	10.1071
120-150	17	2	1	1	0	1	1	10	0	0	0	1	1	2	12	17	1	3	0	0	0	0	4	4	22	11	51	17	6.39286
150-180	24	21	1	4	2	12	3	1	17	13	28	14	0	1	1	9	5	9	6	10	3	2	4	5	11	22	39	13	10
	SItoGH (Approach ID/Receive ID)
	Cage No.1				Cage No.2				Cage No.3				Cage No.4				Cage No.5				Cage No.6				Cage No.7
	SI13	SI14	SI13	SI14	SI15	SI16	SI15	SI16	SI17	SI18	SI17	SI18	SI19	SI20	SI19	SI20	SI21	SI22	SI21	SI22	SI23	SI24	SI23	SI24	SI25	SI26	SI25	SI26
Bin	GH13	GH13	GH14	GH14	GH15	GH15	GH16	GH16	GH17	GH17	GH18	GH18	GH19	GH19	GH20	GH20	GH21	GH21	GH22	GH22	GH23	GH23	GH24	GH24	GH25	GH25	GH26	GH26	Mean
0-30	67	62	52	61	18	37	15	26	37	47	52	33	65	63	72	66	63	31	74	41	76	61	44	52	52	48	54	40	50.3214
30-60	57	47	46	39	15	21	27	24	34	59	37	51	49	50	35	51	47	25	51	27	46	28	32	59	38	50	40	31	39.8571
60-90	43	31	37	29	3	23	15	26	54	66	48	48	26	30	29	36	34	20	45	17	35	20	35	15	33	38	15	27	31.3571
90-120	34	23	39	27	0	34	1	21	34	32	44	55	44	28	57	43	34	13	38	14	26	9	42	16	5	39	2	13	27.3929
120-150	15	26	22	30	0	27	0	29	59	41	38	26	27	30	16	50	11	8	11	2	35	12	27	27	9	19	24	10	22.5357
150-180	6	14	18	18	1	17	6	36	39	46	43	49	13	40	10	25	30	3	30	3	12	5	21	6	5	10	6	7	18.5357

## Sheet: Fig.6b
Fig.6b	Number of Approach
	GHtoGH (Approach ID/Receive ID)
	Cage No.1		Cage No.2		Cage No.3		Cage No.4		Cage No.5		Cage No.6		Cage No.7
	GH13	GH14	GH15	GH16	GH17	GH18	GH19	GH20	GH21	GH22	GH23	GH24	GH25	GH26
Bin	GH14	GH13	GH16	GH15	GH18	GH17	GH20	GH19	GH22	GH21	GH24	GH23	GH26	GH25	Mean
0-30	45	21	34	26	45	49	31	35	46	15	24	60	42	66	38.5
30-60	46	12	7	7	33	45	4	28	36	14	3	54	29	65	27.3571
60-90	31	2	19	12	27	68	10	10	21	12	10	36	15	41	22.4286
90-120	22	14	5	1	7	44	3	8	22	13	0	47	1	66	18.0714
120-150	9	1	2	6	0	0	3	23	10	0	0	12	24	39	9.21429
150-180	21	4	13	6	16	36	2	33	4	15	11	29	16	30	16.8571
	SItoSI (Approach ID/Receive ID)
	Cage No.1		Cage No.2		Cage No.3		Cage No.4		Cage No.5		Cage No.6		Cage No.7
	SI13	SI14	SI15	SI16	SI17	SI18	SI19	SI20	SI21	SI22	SI23	SI24	SI25	SI26
Bin	SI14	SI13	SI16	SI15	SI18	SI17	SI20	SI19	SI22	SI21	SI24	SI23	SI26	SI25	Mean
0-30	44	58	37	45	38	44	66	48	60	21	42	37	49	48	45.5
30-60	33	55	21	9	26	46	47	39	34	17	35	24	33	53	33.7143
60-90	46	30	19	16	21	33	37	44	33	12	34	12	18	28	27.3571
90-120	17	33	11	19	41	33	40	23	38	9	39	15	3	11	23.7143
120-150	2	16	2	3	24	39	18	26	23	5	16	17	10	13	15.2857
150-180	7	5	2	9	28	46	3	23	23	2	12	5	4	2	12.2143

## Sheet: Fig.6c
Fig.6c	Number of Approach
		GHtoSI (Approach ID/Receive ID)
		Cage No.1				Cage No.2				Cage No.3				Cage No.4				Cage No.5				Cage No.6				Cage No.7
		GH13	GH13	GH14	GH14	GH15	GH15	GH16	GH16	GH17	GH17	GH18	GH18	GH19	GH19	GH20	GH20	GH21	GH21	GH22	GH22	GH23	GH23	GH24	GH24	GH25	GH25	GH26	GH26
DayX	LD	SI13	SI14	SI13	SI14	SI15	SI16	SI15	SI16	SI17	SI18	SI17	SI18	SI19	SI20	SI19	SI20	SI21	SI22	SI21	SI22	SI23	SI24	SI23	SI24	SI25	SI26	SI25	SI26	Mean
Day02	Light	109	125	97	73	65	92	29	59	146	144	179	168	80	80	141	123	84	57	30	41	117	69	143	156	128	101	244	146	108.071
	Dark	321	319	182	173	187	242	127	144	257	260	283	351	230	232	192	280	186	265	142	199	210	223	366	388	419	261	536	359	261.929
Day03	Light	124	137	48	61	92	101	58	44	110	124	120	117	74	69	204	236	71	99	56	66	91	91	98	146	91	129	227	167	108.964
	Dark	225	228	100	142	151	226	116	156	280	298	314	269	229	219	309	420	218	183	156	177	191	193	313	319	403	315	580	498	258.143
		SItoGH (Approach ID/Receive ID)
		Cage No.1				Cage No.2				Cage No.3				Cage No.4				Cage No.5				Cage No.6				Cage No.7
		SI13	SI14	SI13	SI14	SI15	SI16	SI15	SI16	SI17	SI18	SI17	SI18	SI19	SI20	SI19	SI20	SI21	SI22	SI21	SI22	SI23	SI24	SI23	SI24	SI25	SI26	SI25	SI26
DayX	LD	GH13	GH13	GH14	GH14	GH15	GH15	GH16	GH16	GH17	GH17	GH18	GH18	GH19	GH19	GH20	GH20	GH21	GH21	GH22	GH22	GH23	GH23	GH24	GH24	GH25	GH25	GH26	GH26	Mean
Day02	Light	112	168	191	172	57	100	27	105	137	89	157	142	95	138	137	142	189	60	169	59	206	225	189	178	154	178	209	142	140.25
	Dark	480	459	620	671	405	432	471	473	503	386	472	432	470	426	421	419	394	168	378	216	539	449	519	395	645	553	553	529	459.929
Day03	Light	113	172	88	185	137	135	189	165	132	110	140	154	130	98	151	97	141	68	115	55	122	133	92	137	110	134	163	173	129.964
	Dark	409	503	471	633	289	358	387	362	397	285	421	336	401	494	374	470	381	230	450	237	523	482	416	390	621	641	537	547	430.179

## Sheet: Fig.6d
Fig.6d	Number of Approach
		GHtoGH (Approach ID/Receive ID)
		Cage No.1		Cage No.2		Cage No.3		Cage No.4		Cage No.5		Cage No.6		Cage No.7
		GH13	GH14	GH15	GH16	GH17	GH18	GH19	GH20	GH21	GH22	GH23	GH24	GH25	GH26
DayX	LD	GH14	GH13	GH16	GH15	GH18	GH17	GH20	GH19	GH22	GH21	GH24	GH23	GH26	GH25	Mean
Day02	Light	143	95	97	50	145	159	107	113	58	25	100	109	146	180	109.071
	Dark	451	159	217	139	248	305	229	283	258	175	224	483	461	613	303.214
Day03	Light	69	58	155	82	166	114	94	251	100	67	61	85	109	192	114.5
	Dark	347	156	199	157	280	270	268	396	209	166	208	428	416	631	295.071
		SItoSI (Approach ID/Receive ID)
		Cage No.1		Cage No.2		Cage No.3		Cage No.4		Cage No.5		Cage No.6		Cage No.7
		SI13	SI14	SI15	SI16	SI17	SI18	SI19	SI20	SI21	SI22	SI23	SI24	SI25	SI26
DayX	LD	SI14	SI13	SI16	SI15	SI18	SI17	SI20	SI19	SI22	SI21	SI24	SI23	SI26	SI25	Mean
Day02	Light	111	180	40	24	150	101	173	246	136	47	125	216	167	131	131.929
	Dark	436	505	335	381	500	369	380	409	370	151	531	492	437	548	417.429
Day03	Light	109	177	197	192	119	94	154	149	158	71	134	137	138	116	138.929
	Dark	342	411	342	333	436	309	405	405	492	283	453	357	507	572	403.357

## Sheet: Fig.6e
Fig.6e	Duration of social interaction per approach (sec)
	GHtoSI (Approach ID/Receive ID)
	Cage No.1				Cage No.2				Cage No.3				Cage No.4				Cage No.5				Cage No.6				Cage No.7
	GH13	GH13	GH14	GH14	GH15	GH15	GH16	GH16	GH17	GH17	GH18	GH18	GH19	GH19	GH20	GH20	GH21	GH21	GH22	GH22	GH23	GH23	GH24	GH24	GH25	GH25	GH26	GH26
Bin	SI13	SI14	SI13	SI14	SI15	SI16	SI15	SI16	SI17	SI18	SI17	SI18	SI19	SI20	SI19	SI20	SI21	SI22	SI21	SI22	SI23	SI24	SI23	SI24	SI25	SI26	SI25	SI26	Mean
0-30	2.9	3.1	4.4	2.5	2.5	3.6	2.4	3.7	2.4	2.3	2	2.4	2.2	2.6	2.2	2.3	2.6	3.5	2.5	4.3	2.5	1.9	1.9	2	2.9	2.2	2.9	2	2.66786
30-60	5	4.5	3.9	2.6	0	20.4	2	6.9	3.3	2.5	3	2.2	5.7	2.5	1.9	2.6	2.4	4	2.5	4.7	3.5	3	1.5	2.8	4.2	2.4	4.4	1.9	3.79643
60-90	5.5	5	5	4.8	5.3	12.7	9.2	6.8	4.5	3.4	3.7	3.2	1.7	2.4	3	5.2	5.7	3.9	2.3	5.5	2	5.2	1.5	2.4	4.9	3	5.5	1.8	4.46786
90-120	7.2	5.2	29.8	3.6	0	2.4	0	1	8.8	2	6.5	4.4	10.2	2.8	4.3	7.7	4	6.1	1.7	3.1	0	0	3.2	4	33.3	2	12.4	1.8	5.98214
120-150	40.7	60.5	12	18	0	2	1	22.6	0	0	0	17	1	2	6.3	3.4	7	3.3	0	0	0	0	3.2	5.5	10.5	3.6	13.7	2.1	8.40714
150-180	9.2	34	7	2	1	9.6	1.7	3	5.8	5.6	8.7	9.6	0	527	2	4	5	28.7	1.8	5.6	2.3	6	4.2	8	5.2	6.2	39.4	2.5	26.6107
	SItoGH (Approach ID/Receive ID)
	Cage No.1				Cage No.2				Cage No.3				Cage No.4				Cage No.5				Cage No.6				Cage No.7
	SI13	SI14	SI13	SI14	SI15	SI16	SI15	SI16	SI17	SI18	SI17	SI18	SI19	SI20	SI19	SI20	SI21	SI22	SI21	SI22	SI23	SI24	SI23	SI24	SI25	SI26	SI25	SI26
Bin	GH13	GH13	GH14	GH14	GH15	GH15	GH16	GH16	GH17	GH17	GH18	GH18	GH19	GH19	GH20	GH20	GH21	GH21	GH22	GH22	GH23	GH23	GH24	GH24	GH25	GH25	GH26	GH26	Mean
0-30	3	3	3.9	3.7	2.7	3.2	4.5	7	3	2.2	2.3	2.3	2.3	2.6	2	3.1	2.3	3.2	2.8	4.2	2.7	3.1	2.5	2.5	3.3	2.6	2.7	2	3.025
30-60	7.7	4.6	8.5	8.1	8.6	28.1	10.4	6.5	2.4	5	2.4	2.7	3.6	3.5	3.3	3.4	2.2	3.1	3.4	4.9	3.7	3.6	1.9	3.1	4.1	2.6	3	3.1	5.26786
60-90	4.9	5.7	6.9	6.9	2	17.3	12.9	13.6	7.2	4.6	4.5	3.2	3.8	6.3	3.7	4	4.1	5.2	3.9	5.5	3.3	4.4	3	1.9	5.2	2.4	4	3	5.47857
90-120	8.3	4.6	15.7	10.6	0	16.9	1	36.3	16.4	8.4	6.9	7.3	11.6	9.6	9.6	6.4	3	18.7	3.9	14.2	8	3.8	2.9	6.4	18.8	7.5	22	1.9	10.025
120-150	21.1	27.1	18	26	0	75.1	0	21.1	3.9	6.9	21.8	5.2	8.9	10.8	12.9	5.5	7	17	3.1	14.5	9.8	3.6	4.2	3.5	27	3.5	5.5	1.8	13.0286
150-180	69.3	33.1	91.3	66.6	18	17.5	2.3	16.7	12	14.8	19.5	9.4	17	11.8	21.2	5.6	6.1	54.7	2.9	53.7	81.4	3.8	8.9	4	6.4	1.9	9.5	1.9	23.6179
	GHtoGH (Approach ID/Receive ID)
	Cage No.1		Cage No.2		Cage No.3		Cage No.4		Cage No.5		Cage No.6		Cage No.7
	GH13	GH14	GH15	GH16	GH17	GH18	GH19	GH20	GH21	GH22	GH23	GH24	GH25	GH26
Bin	GH14	GH13	GH16	GH15	GH18	GH17	GH20	GH19	GH22	GH21	GH24	GH23	GH26	GH25	Mean
0-30	6.9	6.7	15.1	16	2.4	2.6	3.9	3.7	4.4	5	5	3.9	2.8	2.2	5.75714
30-60	15.1	10.1	59.7	10.3	3	3.6	4	8.8	4.9	7.6	2.3	5	2.8	3.6	10.0571
60-90	19.1	10	22	27.1	7.1	6	12.1	134.4	13.6	11.3	21	7.9	3.8	8.6	21.7143
90-120	26.5	21.9	249	564	18.1	72.4	6.7	60.5	57	13.5	0	48.4	4	8.1	82.15
120-150	196.2	22	19	317.3	0	0	52.3	7.2	151.2	0	0	70.9	6	4.5	60.4714
150-180	44.6	3.2	32.3	7.7	10.2	24.6	22	20	25	23.3	25.9	81.6	3	10.1	23.8214
	SItoSI (Approach ID/Receive ID)
	Cage No.1		Cage No.2		Cage No.3		Cage No.4		Cage No.5		Cage No.6		Cage No.7
	SI13	SI14	SI15	SI16	SI17	SI18	SI19	SI20	SI21	SI22	SI23	SI24	SI25	SI26
Bin	SI14	SI13	SI16	SI15	SI18	SI17	SI20	SI19	SI22	SI21	SI24	SI23	SI26	SI25	Mean
0-30	2.1	2.2	2	2.7	2.7	1.6	1.9	2.1	2.5	2.6	1.7	2.1	2.3	2.1	2.18571
30-60	2.6	3	2.6	1.6	2.3	2.3	2.4	2.6	2.1	1.7	2.1	1.4	1.8	3.9	2.31429
60-90	4	5.2	2.4	3.6	3.5	3.5	2.3	2.6	2.8	3	1.8	1.2	3	3	2.99286
90-120	3.8	4.3	2.5	6.3	4.8	6.1	3	2.3	3.3	3	1.9	1.8	2.3	3.3	3.47857
120-150	1	43.5	2	5	3.2	7.8	2.9	2.2	4.6	1.4	3.1	1.9	2.8	8	6.38571
150-180	131	205.8	2	2	9.5	7.6	9	3.2	3.7	1	1.8	1.8	2.2	25.5	29.0071

## Sheet: Fig.6f
Fig.6e	Duration of social interaction per approach (sec)
		GHtoSI (Approach ID/Receive ID)
		Cage No.1				Cage No.2				Cage No.3				Cage No.4				Cage No.5				Cage No.6				Cage No.7
		GH13	GH13	GH14	GH14	GH15	GH15	GH16	GH16	GH17	GH17	GH18	GH18	GH19	GH19	GH20	GH20	GH21	GH21	GH22	GH22	GH23	GH23	GH24	GH24	GH25	GH25	GH26	GH26
DayX	LD	SI13	SI14	SI13	SI14	SI15	SI16	SI15	SI16	SI17	SI18	SI17	SI18	SI19	SI20	SI19	SI20	SI21	SI22	SI21	SI22	SI23	SI24	SI23	SI24	SI25	SI26	SI25	SI26	Mean
Day02	Light	95.5	108.4	188.1	128	140	116.8	23.1	341.3	76.4	134.8	51.3	73.4	216.3	117.2	82.5	68	192.1	153.8	132.3	410.7	57.5	68.8	106.7	43.1	116.7	74.8	56.9	28.6	121.539
	Dark	23.8	28.2	30.5	33.9	25.1	23.6	20.9	13.3	15.9	20.8	26.5	9.4	18.9	6.3	13.8	9.3	29.5	37.1	119.3	44.5	28.3	26.4	16.5	12.7	10	22.7	9.7	12.2	24.6107
Day03	Light	105.7	119.2	262.3	251.8	130.1	182	275.1	165.7	128.7	140.1	59.4	164.8	236.9	313.4	121.3	47.2	57	211.2	68.2	325.6	96.3	175.5	155.2	129.7	183.7	88.5	68.7	70.2	154.768
	Dark	19.1	18.3	48	44.3	45.2	39.1	31.7	13.6	25.4	25.8	16.8	21	13.7	7.7	5.2	9.5	19.2	28.7	25	44.1	45.4	49.7	17	19.4	37.1	14.6	11.9	7.1	25.1286
		SItoGH (Approach ID/Receive ID)
		Cage No.1				Cage No.2				Cage No.3				Cage No.4				Cage No.5				Cage No.6				Cage No.7
		SI13	SI14	SI13	SI14	SI15	SI16	SI15	SI16	SI17	SI18	SI17	SI18	SI19	SI20	SI19	SI20	SI21	SI22	SI21	SI22	SI23	SI24	SI23	SI24	SI25	SI26	SI25	SI26
DayX	LD	GH13	GH13	GH14	GH14	GH15	GH15	GH16	GH16	GH17	GH17	GH18	GH18	GH19	GH19	GH20	GH20	GH21	GH21	GH22	GH22	GH23	GH23	GH24	GH24	GH25	GH25	GH26	GH26	Mean
Day02	Light	160.7	100.1	36.7	117.5	42.3	139.5	7.5	109.9	99.8	168.1	93.1	117	217.9	158.4	80.5	71.2	67.7	189.3	109.7	113.1	128.8	112.2	77.8	78.7	108.8	67.6	56.7	57.5	103.146
	Dark	25.6	16.4	16.2	17	14.2	19	17.3	19.5	13.9	18	7.8	12	12.2	13.5	17.1	7.8	40.9	40.6	21.4	34.3	20.3	21.2	10.3	23.8	20.8	10.4	14.9	7.1	18.3393
Day03	Light	139.5	87.1	249.7	96.4	46.8	136.5	34.2	162.8	70.1	113.1	139.1	77.5	146.1	143.3	35.5	23.3	122.4	162.5	157.5	235	194.5	114.4	186.4	61.5	193.9	179	102.4	86.2	124.882
	Dark	32.9	25.8	29.9	19.6	26.3	19.4	22	36.6	13.1	15.3	11.8	22.2	10.9	12.8	18.6	9.9	29.1	48.3	20.7	37.9	18.1	12	12.2	14.6	9.7	15.7	11.4	14.3	20.3964
		GHtoGH (Approach ID/Receive ID)
		Cage No.1		Cage No.2		Cage No.3		Cage No.4		Cage No.5		Cage No.6		Cage No.7
		GH13	GH14	GH15	GH16	GH17	GH18	GH19	GH20	GH21	GH22	GH23	GH24	GH25	GH26
DayX	LD	GH14	GH13	GH16	GH15	GH18	GH17	GH20	GH19	GH22	GH21	GH24	GH23	GH26	GH25	Mean
Day02	Light	89	137.8	96.7	178.5	108	101.1	103.7	148.1	494.1	257.3	213.6	133.9	85.9	70.9	158.471
	Dark	30.7	33.3	42.8	50.4	22.6	33.7	23.6	13.9	46.7	85.6	35.8	13.3	14.6	10	32.6429
Day03	Light	160.8	382.7	107.2	120.1	159.7	62.7	128.6	44.5	122.5	253.7	253.5	210.6	98.9	116.2	158.693
	Dark	27.7	87.7	56.4	28.7	26.1	23.4	23.8	13.5	16.5	50.8	43.1	17.9	15.1	11.2	31.5643
		SItoSI (Approach ID/Receive ID)
		Cage No.1		Cage No.2		Cage No.3		Cage No.4		Cage No.5		Cage No.6		Cage No.7
		SI13	SI14	SI15	SI16	SI17	SI18	SI19	SI20	SI21	SI22	SI23	SI24	SI25	SI26
DayX	LD	SI14	SI13	SI16	SI15	SI18	SI17	SI20	SI19	SI22	SI21	SI24	SI23	SI26	SI25	Mean
Day02	Light	111.7	65.4	92.3	8.2	79.8	113.3	53.9	83.6	79.8	14.8	96.2	99.2	63.4	117.5	77.0786
	Dark	15.7	13.4	9.5	7.2	6.7	6.9	4.2	7.9	19.5	25.3	14.6	11.1	17.5	5.9	11.8143
Day03	Light	179.7	32.1	92.3	64.6	109.5	122.9	91.8	86	69.2	151.1	102.5	118.1	126.2	158.3	107.45
	Dark	15.8	23.1	10.7	19.1	14.4	14.9	5.8	10.4	19.3	23.5	19.9	18.1	11.2	14.4	15.7571

## Sheet: Fig.7a
Fig.7a	Activity (cm/mm)
	GH
	Cage No.1		Cage No.2		Cage No.3		Cage No.4		Cage No.5		Cage No.6		Cage No.7
Bin	GH13	GH14	GH15	GH16	GH17	GH18	GH19	GH20	GH21	GH22	GH23	GH24	GH25	GH26	Mean
0-30	105.198	68.6648	60.0167	27.44	136.696	142.217	88.7927	124.473	132.853	67.5767	69.28	146.975	143.433	207.12	108.624
30-60	56.2233	19.0967	9.00667	10.5367	106.59	116.527	28.4933	81.4767	108.803	51.4833	16.65	112.83	94.0933	172.11	70.28
60-90	53.0467	18.1133	34.9333	22.71	49.9833	92.72	17.1967	22.4567	61.8	44.53	18.7367	58.0933	60.5267	114.143	47.785
90-120	57.3267	29.6933	11.2	2.08667	10.9167	38.7533	21.0867	31.02	35.0733	15.5733	0.656667	20.5667	6.15333	107.397	27.6788
120-150	10.47	1.45667	1.35	4.38667	0.326667	1.07333	13.44	34.3367	8.00333	1.30333	3.18333	16.1233	43.81	65.89	14.6538
150-180	33.51	5.96667	20.8633	4.13	25.9767	32.43	1.25667	13.59	15.0133	27.4133	18.1167	29.59	43.6033	44.6033	22.576
	SI
	Cage No.1		Cage No.2		Cage No.3		Cage No.4		Cage No.5		Cage No.6		Cage No.7
Bin	SI13	SI14	SI15	SI16	SI17	SI18	SI19	SI20	SI21	SI22	SI23	SI24	SI25	SI26	Mean
0-30	188.441	202.726	120.407	107.287	152.657	150.69	207.703	172.343	206.177	127.894	216.59	194.013	149.097	182.583	169.901
30-60	129.643	154.293	79.7	50.3933	128.3	137.713	138.73	152.5	189.657	84.21	181	113.087	102.093	156.94	128.447
60-90	110.477	109.42	56.4567	54.3333	101.683	110.74	113.343	126.117	158.27	58.11	166.297	87.6133	69.76	129.987	103.758
90-120	75.4733	96.0367	23.3533	49.2967	82.59	83.05	112.87	117.44	129.933	38.2433	125.637	71.9133	7.35333	81.1533	78.1674
120-150	16.1633	76.1167	25.8167	19.73	67.4067	75.2	71.0033	80.45	74.2267	21.8833	85.9333	82.41	41.4867	70.5267	57.7395
150-180	19.1433	26.4467	20.3633	47.2733	31.49	63.48	24.42	64.7	91.6833	14.18	70.9467	34.0033	13.5933	37.5533	39.9483

[truncated: 2 more sheets: Fig.7b, Fig.7c]
