# Supplementary material for: Multiple animal positioning system shows that socially-reared mice influence the social proximity of isolation-reared cagemates
Source: Commun Biol. 2018 Dec 11;1:225. doi: 10.1038/s42003-018-0213-5 (PMC6290015; doi:10.1038/s42003-018-0213-5)
Supplement: Supplementary file 4 — Supplementary Data 3 [file 42003_2018_213_MOESM4_ESM.xlsx]

## Sheet: Fig.8b
Fig.8b	Latency to Huddling (hour)
SI-SI(only)
Cage No.1						Cage No.2						Cage No.3
SI27	SI27	SI27	SI28	SI28	SI29	SI31	SI31	SI31	SI32	SI32	SI33	SI35	SI35	SI35	SI36	SI36	SI37
SI28	SI29	SI30	SI29	SI30	SI30	SI32	SI33	SI34	SI33	SI34	SI34	SI36	SI37	SI38	SI37	SI38	SI38	Mean
74	97.5	116	96.5	26.5	115.5	147	147.5	141	52	147.5	44	72	109	73	69	50	111	93.8333
SI-SI(mixed)
Cage No.1	Cage No.2	Cage No.3	Cage No.4
SI39	SI41	SI43	SI45
SI40	SI42	SI44	SI46	Mean
41.5	14	3.5	41	25

## Sheet: Fig.8c
Fig.8c	Duration of social interaction per approach (sec)
	SItoSI(only) (Approach ID/Receive ID)
	Cage No.1												Cage No.2												Cage No.3
	SI27	SI28	SI27	SI29	SI27	SI30	SI28	SI29	SI28	SI30	SI29	SI30	SI31	SI32	SI31	SI33	SI31	SI34	SI32	SI33	SI32	SI34	SI33	SI34	SI35	SI36	SI35	SI37	SI35	SI38	SI36	SI37	SI36	SI38	SI37	SI38
Bin	SI28	SI27	SI29	SI27	SI30	SI27	SI29	SI28	SI30	SI28	SI30	SI29	SI32	SI31	SI33	SI31	SI34	SI31	SI33	SI32	SI34	SI32	SI34	SI33	SI36	SI35	SI37	SI35	SI38	SI35	SI37	SI36	SI38	SI36	SI38	SI37	Mean
0-30	1.72414	1.95122	2	1.73077	2.02778	2.11628	1.5625	2.3125	2.0625	1.83333	1.66667	2.43636	1.72727	1.6129	2.46154	2.375	1.75	2	1.70833	1.48	1.91667	1.17391	1.55	1.80769	1.9375	1.48649	2.09091	2.45455	1.78947	1.625	1.6129	2	1.4	1.13333	1.64706	1.6	1.82679
30-60	1.625	1.88889	1.93333	1.7	1.42857	2.31579	1.61538	2	1.47368	1.60606	1.6	2.3	1.66667	2.11111	1.5	2.25	2.75	2.3	1.3	1.5	1	0	1.56522	2.66667	1.5	1.33333	0	1.6	1.6	4.2	1	1.75	1.25	1.5	1.60417	1.6087	1.69563
60-90	2.25	2.12	2.91667	2.5	2.26667	2.84	1.4	2.04762	1.92308	1.89474	1.88889	2	1.77778	1.36364	0	1	1.4	1.42857	1.25	1.28571	1.6	1.2	2	2.15385	0	2.5	0	2.5	1	2.25	0	1.35	0	1	2.09524	1.55556	1.57661
90-120	1.46667	2.31579	1	1.66667	2.36364	4	1.28571	1.63636	1.625	1.68421	1.7	1.22222	1.83333	1.61538	2	1.6	1.5	1	1.33333	1.1875	1.8	1.5	1.9375	1.53846	1.25	1	1	0	2.5	0	1.42857	2	1.6	2	2	1.5	1.58584
120-150	2.03125	2.41379	1.8	2	1.61538	2.30769	1.66667	1.22222	2.875	1.6	1.83333	1.9	2	1.5	2	1.66667	1	1.5	2	1.6	2.33333	1	1	1	1.66667	1	3.33333	1	2.5	6.5	1.5	1.14286	2.6	1.33333	1.94737	2.25	1.90664
150-180	2.45455	1.6	3	3	1.5	3.375	1.8	0	1.25	1.66667	0	1.25	5	1.5	0	2	0	0	1.22222	1	2.25	1	1	2	1	1	0	1	0	0	0	2	0	0	1.4	0	1.22968
180-210	0	0	1	1.33333	2	1.5	1.57143	1.53333	2.75	1	1.33333	1.5	1.33333	3	2.66667	0	0	0	0	0	0	0	0	0	0	1	0	0	0	0	0	0	0	0	1	2	0.736706
210-240	2.90909	2	1.5	3.2	1	1.75	2	1.76471	2	4.66667	2.25	1.28571	0	1	0	1	2	0	1.6	1	1	1	3	0	0	4.25926	0	0	0	0	0	0	0	0	0	0	1.17182
240-270	2.63636	1.92308	2.75	2.33333	1	2	2.85714	2.3	1.33333	1	1.33333	3	1	1.28571	0	0	0	1.25	1.25	1	0	0	0	0	0	0	0	0	0	0	0	0	0	0	0	0	0.840342
270-300	2	2	0	2.5	3.4	3.1	1.44444	2.45455	1.7	1.75	4.25	4.22222	1.33333	2.25	2.8	2.0625	4.5	2.4	1	1.42857	1.66667	1.375	1.95652	1.64706	2	1	0	0	0	0	0	0	0	0	1.28571	1	1.62574
	SItoSI(mixed) (Approach ID/Receive ID)
	Cage No.1		Cage No.2		Cage No.3		Cage No.4
	SI39	SI40	SI41	SI42	SI43	SI44	SI45	SI46
Bin	SI40	SI39	SI42	SI41	SI44	SI43	SI46	SI45	Mean
0-30	3.34694	3.6	4.74194	5.5641	2.18182	2.4	1.95652	1.7	3.18641
30-60	3	2.55	5.35	5.4375	2.42857	1.5	2.25	2	3.06451
60-90	3.1875	3.03846	4.46667	3.75	4.11111	2.88889	4	2.18182	3.45306
90-120	1.4	2.29412	2.66667	5.69231	5.89189	7.64865	2.5	8	4.5117
120-150	2	2	3.4	4.375	64.9412	11.3333	0	1	11.1312
150-180	8.11364	8.3913	6	1	4.66667	1	2.35714	1.42857	4.11967
180-210	5.74468	6.14286	2.75	4.33333	3.57895	5	1.93333	1.42857	3.86397
210-240	16.2	6	1	2	72.5	14.3478	2	2	14.506
240-270	8.33333	1	6	3	29.25	4.5	2	2.52381	7.07589
270-300	6.85714	3	3	0	0	0	1.5	2.5	2.10714
